# Supplementary material for: A Multicellular Coordinated Network Driving Lymphovascular Space Invasion in Endometrioid Endometrial Carcinoma
Source: Cell Prolif. 2026 Jun 23:e70246. Online ahead of print. doi: 10.1111/cpr.70246 (PMC13325826; doi:10.1111/cpr.70246)
Supplement: Supplementary file 11 — Table S1: Functional annotation of nine LVSI‐associated prognostic genes. [file CPR-9999-e70246-s008.xlsx]

## Sheet: Sheet1
	Supplementary Table 1. Functional annotation of nine LVSI-associated prognostic genes
	Gene	Representative cancer-related function	Cancer type	Key pathway / biological program	Potential linkage to mIF markers	Representative reference
	HMGA1	Chromatin architectural factor promoting tumor progression, epithelial plasticity, immune evasion, and cancer stem cell maintenance	Endometrial cancer	Wnt/β-catenin signaling activation; TWIST1-mediated EMT transcriptional program; PD-L1–HMGA1 immune evasion axis; MMP-2–dependent invasion and metastatic dissemination	Ki67, EPCAM, CD44, PD-L1, CD8, PD-1	Palumbo Júnior et al., Genes, 2019 (PMID: 31096664); Hillion et al., Gynecol Oncol, 2016 (PMID: 27001612); Pei et al., Am J Transl Res. 2025 (PMID:39959192); Zhang et al., Sci Prog. 2025 (PMID:39878052); Li et al., Neoplasma. 2025 (PMID:40353623)
			Colorectal cancer	PD-L1–HMGA1 signaling axis driving cancer stem cell self-renewal and immune evasion		Wei et al., Cancer Lett. 2019 (PMID: 30776481)
	MGST1	Ferroptosis and oxidative-stress regulator associated with tumor progression and poor prognosis	Endometrial cancer	Glutathione metabolism and ferroptosis regulation; ROS detoxification and HIF-1–mediated hypoxia survival signaling	HIF1A	Yan et al., J Clin Lab Anal. 2022 (PMID: 35218676)
	NHP2	Telomerase-associated ribonucleoprotein component regulating cell proliferation and cellular plasticity	Endometrial cancer	Telomerase ribonucleoprotein complex assembly and telomere maintenance signaling supporting tumor cell proliferation	EPCAM, Ki67	Button et al., Gynecol Oncol, 2022 (PMID: 35054812)
			Cell fate regulation(non-cancer model)	Ribosome biogenesis and rRNA modification pathways regulating translational control and mesenchymal differentiation programs		Poverennaya et al., Nat Commun. 2026 (PMID: 41803115)
	PRDX6	Redox-regulating antioxidant enzyme promoting tumor aggressiveness, survival, and therapy resistance through oxidative-stress and ferroptosis-related mechanisms	Endometrial cancer	NRF2-mediated oxidative stress response and redox homeostasis signaling associated with poor differentiation and reduced survival	HIF1A	Lomnytska et al., Br J Cancer. 2012 (PMID: 22415234)
			Pan-cancer	Phospholipase A2–dependent lipid peroxidation and ferroptosis regulation pathways driving tumor progression and therapy resistance		Hu et al., Mol Cell. 2025 (PMID: 41418756)
	RBIS	Regulator of ribosome biogenesis and translational control promoting tumor cell proliferation, cellular plasticity, and metastatic progression	Lung adenocarcinoma	mTOR-driven ribosome biogenesis and translational activation supporting cell-cycle progression and metastatic dissemination	Ki67	Pan et al., J Transl Med. 2024 (PMID: 39722009)
			Prostate cancer	Integrated stress response signaling and translational control pathways regulating tumor cell adaptation and progression		Chen et al., Discov Oncol. 2025 (PMID: 40069535)
	TCEA1	Transcription elongation factor regulating tumor cell proliferation and disease progression	Hepatic carcinoma	TCEA1–DDX3 transcription elongation axis regulating RNA polymerase II activity and cell-cycle progression signaling	Ki67	You et al., Am J Cancer Res, 2018 (PMID: 30416857)
	TPD52	Tumor-associated protein regulating tumor progression, immune microenvironment remodeling, and drug response	Endometrial cancer	PI3K/AKT signaling activation and immune checkpoint regulation pathways controlling tumor growth and immune cell infiltration	Ki67, CD44, EPCAM, PD-L1, CD68, CD8, PD-1	Miao et al., Recent Pat Anticancer Drug Discov . 2025 (PMID: 38305309)
			Pan-cancer	Fc gamma receptor–mediated phagocytosis and immune checkpoint signaling pathways regulating tumor immune response		Miao et al., Curr Mol Med, 2024 (PMID: 38178662)
	TUFT1	Metastasis-promoting protein regulating tumor–stromal interaction and cancer stem cell properties	Hepatocellular carcinoma	TGF-β receptor II stabilization and SMAD signaling driving fibroblast activation and stromal remodeling	CD44	Li et al., Cell Death Differ, 2026 (PMID: 41593321)
			Colorectal cancer	m6A–BACE1-AS–mediated activation of Wnt/β-catenin signaling promoting stemness and liver metastasis		Wang et al., J Exp Clin Cancer Res, 2023 (PMID: 37986103)
	YBX1	Oncogenic transcription factor regulating tumor progression, cell proliferation, epithelial plasticity, therapy resistance, and immunosuppressive microenvironment formation associated with adverse clinical outcomes	Endometrial cancer	YBX1–mTOR signaling axis regulating tumor cell proliferation and survival	Ki67, CD44, EPCAM, PD-L1, CD68, CD8, PD-1	Yoshimitsu et al., Kurume Med J, 2025 (PMID: 40058870)
			Pancreatic cancer	TMBIM1–YBX1 signaling axis driving myeloid-derived suppressor cell recruitment and immunosuppressive microenvironment formation		Tong et al., Theranostics, 2025 (PMID: 40083936)
			Pan-cancer	PI3K/AKT and NF-κB stress-response signaling pathways regulating EMT and therapy resistance		Qiu et al., Mol Biol Rep, 2025 (PMID: 40938464)
	The table summarizes literature-supported signaling pathways and cancer types linked to each gene and indicates their potential relevance to proliferation, hypoxia, epithelial plasticity, and immune regulation assessed in the multiplex immunofluorescence validation panel. Abbreviations: EMT, epithelial–mesenchymal transition; HIF1A, hypoxia-inducible factor 1 alpha; ISR, integrated stress respons…
