# Supplementary material for: A Multicellular Coordinated Network Driving Lymphovascular Space Invasion in Endometrioid Endometrial Carcinoma
Source: Cell Prolif. 2026 Jun 23:e70246. Online ahead of print. doi: 10.1111/cpr.70246 (PMC13325826; doi:10.1111/cpr.70246)
Supplement: Supplementary file 12 — Table S2: Characteristics of the single‐cell sequencing cohort across different LVSI statuses in EEC. [file CPR-9999-e70246-s005.xlsx]

## Sheet: Supplementary Table 1
	Supplementary Table 2.Characteristics of the single-cell sequencing cohort across different LVSI statuses in EEC
	Patient ID	Pathological Type	Age	BMI (kg/m²)	FIGO 2009 Stage	FIGO 2023 Stage	Grade	LVSI
	T01	EEC	44	37.89	IA	IA2	G2	None
	T02	EEC	50	27.7	IA	IA2	G1	None
	T03	EEC	61	21.51	IA	IA2	G1-G2	Local
	T04	EEC	58	24.7	IA	IA2	G1-G2	Local
	T05	EEC	53	20.9	IA	IIB	G1-G2	Substantial
	N01	Leiomyoma	47	17.27	/	/	/	/
	N02	Leiomyoma	50	27.06	/	/	/	/
	LVSI: Lymphovascular Space Invasion; EEC, endometrioid endometrial carcinoma; /: Not Applicable.
