# Supplementary material for: A Multicellular Coordinated Network Driving Lymphovascular Space Invasion in Endometrioid Endometrial Carcinoma
Source: Cell Prolif. 2026 Jun 23:e70246. Online ahead of print. doi: 10.1111/cpr.70246 (PMC13325826; doi:10.1111/cpr.70246)
Supplement: Supplementary file 13 — Table S3: Characteristics of multiplex immunofluorescence across different LVSI statuses in EEC. [file CPR-9999-e70246-s004.xlsx]

## Sheet: Supplementary Table 2
	Supplementary Table 3. Characteristics of multiplex immunofluorescence across different LVSI statuses in EEC
	Patient ID	Pathological Type	Age	BMI (kg/m²)	FIGO 2009 Stage	FIGO 2023 Stage	Grade	LVSI
	EEC1	EEC	67	27.12	IA	IA2	G1	No
	EEC2	EEC	46	23.74	IA	IA2	G1-G2	No
	EEC3	EEC	57	25.07	IA	IA2	G1	No
	EEC4	EEC	54	25.39	IA	IA2	G2	No
	EEC5	EEC	54	31.25	IA	IA2	G1-G2	Local
	EEC6	EEC	54	25.78	IA	IA2	G1-G2	Local
	EEC7	EEC	67	21.87	IA	IIB	G2	Substantial
	EEC8	EEC	48	24.61	IA	IIB	G2	Substantial
	LVSI: Lymphovascular Space Invasion; EEC, endometrioid endometrial carcinoma.
